# Supplementary material for: Removal of the Water Pollutant Ciprofloxacin Using Biodegradable Sorbent Polymers Obtained from Polysaccharides
Source: Polymers (Basel). 2023 Jul 27;15(15):3188. doi: 10.3390/polym15153188 (PMC10421385; doi:10.3390/polym15153188)
Supplement: Supplementary file 1 [file polymers-15-03188-s001.zip]

Archive with 1 entries (1 files):
- polymers-2494305-supplementary.pdf
